# Supplementary material for: Maternal Investment Fosters Male but Not Female Social Interactions with Other Group Members in Immature Wild Spider Monkeys (Ateles geoffroyi)
Source: Animals (Basel). 2023 May 29;13(11):1802. doi: 10.3390/ani13111802 (PMC10251948; doi:10.3390/ani13111802)
Supplement: Supplementary file 1 [file animals-13-01802-s001.zip]

Archive with 1 entries (1 files):
- animals-2257287-supplementary.xlsx
