# Supplementary material for: Maternal Investment Fosters Male but Not Female Social Interactions with Other Group Members in Immature Wild Spider Monkeys (Ateles geoffroyi)
Source: Animals (Basel). 2023 May 29;13(11):1802. doi: 10.3390/ani13111802 (PMC10251948; doi:10.3390/ani13111802)
Supplement: Supplementary file 1 [file animals-13-01802-s001.zip › animals-2257287-supplementary.xlsx]

## Sheet: Data-set
immature	mother	body contact	grooming	cofeeding	social play	observational effort in seconds	immature's sex	immature's age in days	maternal investment
Lun	Joa	1	0	0	1	900	F	826	0.05607
Can	Ver	0	0	0	0	900	F	819	0.215021
Chik	Tan	0	0	0	1	900	F	430	0.381687
Bra	Tan	0	0	0	0	900	F	1349	0.0658436
Pek	Chin	0	0	0	0	900	M	1214	0.176367
Yul	Lol	0	0	0	1	900	F	476	0.093107
Pon	Pan	0	0	0	0	900	M	1416	0.140838
Fab	Rwa	0	0	0	0	900	M	545	0.291228
Cov	Pan	0	0	0	0	900	M	138	0.461934
Eek	Mic	0	0	0	0	900	F	1638	0.0593682
Cha	Iki	0	0	0	0	900	M	492	0.299074
Sac	Joa	0	0	0	0	900	F	1689	0.0462963
Vol	Man	0	0	0	0	900	M	1008	0.0462963
Luz	Lol	0	0	1	0	900	F	1398	0.0195473
Aur	Ant	0	0	0	0	900	F	1207	0.301852
Chik	Tan	0	0	0	0	900	F	441	0.381687
Vol	Man	0	0	0	1	900	M	1012	0.0462963
Bra	Tan	0	0	0	0	900	F	1360	0.0658436
Ixc	Xib	0	0	0	0	900	F	1880	0.0756173
Pon	Pan	0	0	0	1	900	M	1423	0.140838
Cha	Iki	0	0	0	0	900	M	498	0.299074
Cov	Pan	0	0	0	0	900	M	145	0.461934
Luz	Lol	0	0	0	0	900	F	1400	0.0195473
Sac	Joa	0	0	0	0	900	F	1694	0.0462963
Lun	Joa	0	0	0	0	900	F	839	0.05607
Fab	Rwa	0	0	0	1	900	M	553	0.291228
Eek	Mic	0	0	0	0	900	F	1646	0.0593682
Yul	Lol	0	0	0	0	900	F	485	0.093107
Pon	Pan	0	0	0	0	900	M	1425	0.140838
Pek	Chin	0	0	0	1	900	M	1227	0.176367
Aur	Ant	0	0	0	0	900	F	1210	0.301852
Chik	Tan	0	0	0	1	900	F	444	0.381687
Can	Ver	1	0	0	0	900	F	834	0.215021
Luz	Lol	0	0	0	0	900	F	1405	0.0195473
Ixc	Xib	0	0	0	0	900	F	1886	0.0756173
Bra	Tan	0	0	0	1	900	F	1367	0.0658436
Yul	Lol	0	0	1	0	900	F	490	0.093107
Fab	Rwa	0	0	0	0	900	M	559	0.291228
Sac	Joa	0	0	0	0	900	F	1701	0.0462963
Lun	Joa	0	0	0	0	900	F	846	0.05607
Eek	Mic	1	0	0	1	900	F	1652	0.0593682
Pon	Pan	0	0	0	0	900	M	1431	0.140838
Can	Ver	0	0	0	0	900	F	839	0.215021
Cov	Pan	1	0	0	1	900	M	153	0.461934
Vol	Man	1	0	0	1	900	M	1021	0.0462963
Pek	Chin	0	0	0	1	900	M	1234	0.176367
Cha	Iki	1	0	0	1	900	M	507	0.299074
Aur	Ant	0	0	0	0	900	F	1218	0.301852
Chik	Tan	0	0	0	1	900	F	452	0.381687
Lun	Joa	0	0	0	0	900	F	851	0.05607
Bra	Tan	0	0	0	0	900	F	1373	0.0658436
Ixc	Xib	0	0	0	0	900	F	1893	0.0756173
Cha	Iki	0	0	0	0	900	M	511	0.299074
Luz	Lol	0	0	0	0	900	F	1413	0.0195473
Sac	Joa	0	0	0	0	900	F	1707	0.0462963
Eek	Mic	0	0	0	0	900	F	1658	0.0593682
Yul	Lol	0	0	0	1	900	F	497	0.093107
Pek	Chin	0	0	0	0	900	M	1239	0.176367
Can	Ver	0	0	0	0	900	F	845	0.215021
Chik	Tan	0	0	0	0	900	F	456	0.381687
Ixc	Xib	0	0	0	0	900	F	1895	0.0756173
Pon	Pan	1	1	0	1	900	M	1438	0.140838
Cov	Pan	0	0	0	0	900	M	160	0.461934
Fab	Rwa	1	0	0	1	900	M	568	0.291228
Aur	Ant	0	0	0	0	900	F	1224	0.301852
Vol	Man	0	0	0	0	900	M	1029	0.0462963
Lun	Joa	0	0	0	0	900	F	855	0.05607
Chik	Tan	0	0	0	1	900	F	459	0.381687
Luz	Lol	1	0	1	1	900	F	1419	0.0195473
Yul	Lol	0	0	0	0	900	F	503	0.093107
Pek	Chin	0	0	0	0	900	M	1245	0.176367
Can	Ver	0	0	0	0	900	F	851	0.215021
Sac	Joa	0	0	0	0	900	F	1714	0.0462963
Vol	Man	0	0	0	0	900	M	1033	0.0462963
Eek	Mic	0	0	0	0	900	F	1665	0.0593682
Cov	Pan	0	0	0	0	900	M	166	0.461934
Bra	Tan	0	0	0	0	900	F	1382	0.0658436
Pon	Pan	0	0	0	0	900	M	1445	0.140838
Fab	Rwa	0	0	0	0	900	M	574	0.291228
Sac	Joa	0	0	0	0	900	F	1716	0.0462963
Pek	Chin	0	0	1	0	900	M	1248	0.176367
Cha	Iki	1	0	0	1	900	M	521	0.299074
Lun	Joa	0	0	0	0	900	F	862	0.05607
Bra	Tan	0	0	0	0	900	F	1384	0.0658436
Yul	Lol	0	0	0	0	900	F	507	0.093107
Can	Ver	0	0	0	0	900	F	858	0.215021
Cha	Iki	0	0	0	1	900	M	525	0.299074
Chik	Tan	0	0	1	0	900	F	469	0.381687
Luz	Lol	0	0	0	0	900	F	1427	0.0195473
Eek	Mic	0	0	0	1	900	F	1672	0.0593682
Ixc	Xib	0	0	0	0	900	F	1908	0.0756173
Fab	Rwa	0	0	0	0	900	M	580	0.291228
Vol	Man	0	0	0	0	900	M	1041	0.0462963
Ixc	Xib	0	0	0	0	900	F	1909	0.0756173
Pon	Pan	1	1	0	0	900	M	1452	0.140838
Cov	Pan	0	0	0	0	900	M	174	0.461934
Sac	Joa	0	0	0	0	900	F	1723	0.0462963
Ixc	Xib	0	0	0	0	900	F	1910	0.0756173
Pon	Pan	0	0	0	0	900	M	1453	0.140838
Chik	Tan	0	0	0	0	900	F	472	0.381687
Cov	Pan	0	0	0	0	900	M	175	0.461934
Lun	Joa	0	0	0	0	900	F	869	0.05607
Bra	Tan	0	0	0	0	900	F	1391	0.0658436
Yul	Lol	1	0	0	1	900	F	517	0.093107
Fab	Rwa	1	0	0	1	900	M	586	0.291228
Luz	Lol	0	0	0	0	900	F	1434	0.0195473
Eek	Mic	0	0	0	0	900	F	1679	0.0593682
Pek	Chin	0	0	0	1	900	M	1260	0.176367
Can	Ver	1	0	1	0	900	F	866	0.215021
Cha	Iki	0	0	0	0	900	M	535	0.299074
Aur	Ant	0	0	0	0	900	F	1245	0.301852
Can	Ver	0	0	0	0	900	F	869	0.215021
Vol	Man	0	0	0	0	900	M	1053	0.0462963
Pek	Chin	0	0	0	0	900	M	1266	0.176367
Cha	Iki	0	0	0	0	900	M	539	0.299074
Eek	Mic	1	0	0	0	900	F	1686	0.0593682
Bra	Tan	0	0	0	0	900	F	1402	0.0658436
Cov	Pan	0	0	0	0	900	M	187	0.461934
Ixc	Xib	0	0	0	1	900	F	1923	0.0756173
Chik	Tan	0	0	0	0	900	F	485	0.381687
Luz	Lol	1	0	0	1	900	F	1443	0.0195473
Sac	Joa	0	0	0	0	900	F	1737	0.0462963
Lun	Joa	0	0	0	0	900	F	882	0.05607
Yul	Lol	0	0	0	0	900	F	527	0.093107
Fab	Rwa	0	0	0	0	900	M	596	0.291228
Vol	Man	0	0	0	0	900	M	1057	0.0462963
Vol	Man	1	0	1	0	900	M	1060	0.0462963
Bra	Tan	0	0	0	0	900	F	1408	0.0658436
Ixc	Xib	0	0	0	0	900	F	1928	0.0756173
Pon	Pan	0	0	0	0	900	M	1471	0.140838
Cha	Iki	0	0	0	0	900	M	546	0.299074
Pon	Pan	1	1	0	0	900	M	1472	0.140838
Can	Ver	0	0	0	0	900	F	880	0.215021
Fab	Rwa	0	0	0	1	900	M	601	0.291228
Chik	Tan	0	0	0	0	900	F	491	0.381687
Cov	Pan	0	0	0	0	900	M	194	0.461934
Luz	Lol	0	0	1	0	900	F	1449	0.0195473
Sac	Joa	1	1	0	1	900	F	1743	0.0462963
Lun	Joa	0	0	0	0	900	F	888	0.05607
Yul	Lol	1	0	0	1	900	F	533	0.093107
Pek	Chin	0	0	0	0	900	M	1276	0.176367
Aur	Ant	0	0	0	0	900	F	1260	0.301852
Ixc	Xib	0	0	0	0	900	F	1935	0.0756173
Cha	Iki	0	0	0	0	900	M	553	0.299074
Aur	Ant	0	0	0	0	900	F	1263	0.301852
Chik	Tan	0	0	0	0	900	F	497	0.381687
Eek	Mic	0	0	0	0	900	F	1700	0.0593682
Bra	Tan	0	0	0	0	900	F	1417	0.0658436
Aur	Ant	0	0	0	0	900	F	1265	0.301852
Cov	Pan	0	0	0	0	900	M	202	0.461934
Luz	Lol	0	0	1	0	900	F	1457	0.0195473
Lun	Joa	1	0	0	0	900	F	896	0.05607
Aur	Ant	0	0	0	0	900	F	1266	0.301852
Eek	Mic	0	0	0	0	900	F	1703	0.0593682
Sac	Joa	0	1	0	0	900	F	1755	0.0462963
Yul	Lol	0	0	0	0	900	F	545	0.093107
Pek	Chin	0	0	0	0	900	M	1287	0.176367
Fab	Rwa	0	0	0	0	900	M	614	0.291228
Luz	Lol	0	0	1	0	900	F	1462	0.0195473
Sac	Joa	1	0	0	1	900	F	1756	0.0462963
Lun	Joa	0	0	0	0	900	F	901	0.05607
Pek	Chin	0	0	0	0	900	M	1288	0.176367
Eek	Mic	0	0	0	0	900	F	1708	0.0593682
Ixc	Xib	0	0	0	0	900	F	1944	0.0756173
Fab	Rwa	0	0	0	0	900	M	616	0.291228
Aur	Ant	0	0	0	0	900	F	1272	0.301852
Pon	Pan	0	0	0	0	900	M	1488	0.140838
Can	Ver	0	0	0	0	900	F	896	0.215021
Can	Ver	0	0	0	0	900	F	897	0.215021
Cha	Iki	0	0	0	0	900	M	564	0.299074
Cov	Pan	0	0	0	0	900	M	211	0.461934
Vol	Man	0	0	0	0	900	M	1083	0.0462963
Bra	Tan	1	0	0	0	900	F	1431	0.0658436
Aur	Ant	1	0	0	0	900	F	1279	0.301852
Chik	Tan	0	0	0	0	900	F	513	0.381687
Pon	Pan	0	0	0	0	900	M	1495	0.140838
Aur	Ant	0	0	0	0	900	F	1280	0.301852
Luz	Lol	0	0	0	0	900	F	1472	0.0195473
Sac	Joa	0	0	0	0	900	F	1766	0.0462963
Lun	Joa	0	0	0	0	900	F	911	0.05607
Yul	Lol	1	1	0	0	900	F	556	0.093107
Can	Ver	0	0	0	0	900	F	904	0.215021
Fab	Rwa	0	0	0	0	900	M	628	0.291228
Eek	Mic	1	1	0	0	900	F	1721	0.0593682
Ixc	Xib	0	0	0	0	900	F	1957	0.0756173
Yul	Lol	0	0	0	0	900	F	560	0.093107
Pek	Chin	0	0	0	0	900	M	1302	0.176367
Bra	Tan	0	0	0	0	900	F	1438	0.0658436
Fab	Rwa	0	0	0	0	900	M	630	0.291228
Cha	Iki	1	0	0	1	900	M	576	0.299074
Cov	Pan	0	0	0	0	900	M	223	0.461934
Sac	Joa	1	0	0	0	900	F	1773	0.0462963
Lun	Joa	0	0	0	0	900	F	918	0.05607
Yul	Lol	0	0	0	0	900	F	563	0.093107
Can	Ver	0	0	0	0	900	F	911	0.215021
Bra	Tan	0	0	0	0	900	F	1443	0.0658436
Fab	Rwa	0	0	0	0	900	M	635	0.291228
Cov	Pan	0	0	0	0	900	M	228	0.461934
Luz	Lol	0	0	0	0	900	F	1483	0.0195473
Vol	Man	0	0	0	0	900	M	1096	0.0462963
Pek	Chin	0	0	0	0	900	M	1309	0.176367
Vol	Man	0	0	0	0	900	M	1097	0.0462963
Ixc	Xib	0	0	0	0	900	F	1966	0.0756173
Cha	Iki	0	0	0	0	900	M	584	0.299074
Lun	Joa	0	0	0	0	900	F	925	0.05607
Eek	Mic	0	0	0	0	900	F	1731	0.0593682
Pek	Chin	1	1	0	0	900	M	1312	0.176367
Chik	Tan	0	0	0	0	900	F	532	0.381687
Bra	Tan	0	0	0	0	900	F	1452	0.0658436
Can	Ver	0	0	0	0	900	F	923	0.215021
Fab	Rwa	0	0	0	0	900	M	644	0.291228
Chik	Tan	0	0	0	0	900	F	534	0.381687
Eek	Mic	0	0	0	1	900	F	1737	0.0593682
Ixc	Xib	0	0	0	0	900	F	1973	0.0756173
Chik	Tan	0	0	0	0	900	F	535	0.381687
Luz	Lol	0	0	0	0	900	F	1493	0.0195473
Yul	Lol	0	0	0	0	900	F	577	0.093107
Vol	Man	0	0	0	1	900	M	1109	0.0462963
Pon	Pan	0	0	0	0	900	M	1520	0.140838
Cha	Iki	0	0	0	0	900	M	595	0.299074
Aur	Ant	0	0	1	0	900	F	1305	0.301852
Aur	Ant	0	0	0	0	900	F	1306	0.301852
Ixc	Xib	0	0	0	0	900	F	1979	0.0756173
Pon	Pan	0	0	0	0	900	M	1522	0.140838
Can	Ver	0	0	1	0	900	F	930	0.215021
Cov	Pan	0	0	0	0	900	M	244	0.461934
Luz	Lol	1	1	0	0	900	F	1499	0.0195473
Cha	Iki	0	0	0	0	900	M	598	0.299074
Vol	Man	0	0	0	0	900	M	1113	0.0462963
Pon	Pan	0	0	0	0	900	M	1524	0.140838
Aur	Ant	0	0	0	0	900	F	1309	0.301852
Sac	Joa	0	0	0	0	900	F	1797	0.0462963
Lun	Joa	1	1	0	0	900	F	942	0.05607
Yul	Lol	0	0	0	0	900	F	587	0.093107
Sac	Joa	1	1	0	0	900	F	1798	0.0462963
Eek	Mic	0	0	0	0	900	F	1749	0.0593682
Fab	Rwa	0	0	0	0	900	M	657	0.291228
Bra	Tan	1	0	0	0	900	F	1466	0.0658436
Cov	Pan	0	0	0	0	900	M	251	0.461934
Pek	Chin	1	1	0	0	900	M	1332	0.176367
Fab	Rwa	0	0	0	0	900	M	659	0.291228
Can	Ver	1	1	0	0	900	F	939	0.215021
Sac	Joa	0	0	0	0	900	F	1804	0.0462963
Yul	Lol	0	0	0	0	900	F	594	0.093107
Pek	Chin	1	0	0	0	900	M	1336	0.176367
Lun	Joa	0	0	1	0	900	F	950	0.05607
Ixc	Xib	0	0	0	0	900	F	1992	0.0756173
Luz	Lol	0	0	0	1	900	F	1512	0.0195473
Bra	Tan	0	0	0	0	900	F	1473	0.0658436
Pon	Pan	0	0	0	0	900	M	1537	0.140838
Can	Ver	0	0	0	0	900	F	945	0.215021
Eek	Mic	0	0	1	0	900	F	1759	0.0593682
Pek	Chin	0	0	0	0	900	M	1340	0.176367
Chik	Tan	0	0	0	1	900	F	557	0.381687
Luz	Lol	0	0	0	0	900	F	1517	0.0195473
Lun	Joa	0	0	0	0	900	F	956	0.05607
Yul	Lol	0	0	0	0	900	F	601	0.093107
Cov	Pan	1	0	0	0	900	M	263	0.461934
Aur	Ant	1	0	0	0	900	F	1327	0.301852
Vol	Man	0	0	0	0	900	M	1133	0.0462963
Sac	Joa	0	0	1	0	900	F	1815	0.0462963
Fab	Rwa	0	0	0	0	900	M	678	0.291228
Ixc	Xib	1	0	0	1	900	F	2008	0.0756173
Chik	Tan	0	0	0	0	900	F	570	0.381687
Aur	Ant	0	0	0	1	900	F	1390	0.301852
Cac	Xib	1	0	0	0	900	M	112	0.633539
Yul	Lol	0	0	0	0	900	F	666	0.093107
Cov	Pan	0	0	0	0	900	M	328	0.461934
Sac	Joa	0	0	0	0	900	F	1877	0.0462963
Sel	Mary	0	0	0	0	900	F	61	0.628867
Sac	Joa	0	0	0	0	900	F	1878	0.0462963
Pek	Chin	0	0	0	0	900	M	1410	0.176367
Fab	Rwa	0	0	0	0	900	M	737	0.291228
Chik	Tan	0	0	0	0	900	F	627	0.381687
Sol	Joa	1	0	0	0	712	M	90	0.537719
Lun	Joa	0	0	1	0	900	F	1026	0.05607
Sol	Joa	0	0	0	0	900	M	93	0.537719
Sel	Mary	0	0	0	0	900	F	65	0.628867
Cac	Xib	1	0	0	0	900	M	118	0.633539
Can	Ver	0	0	0	0	900	F	1020	0.215021
Fab	Rwa	0	0	0	1	900	M	741	0.291228
Fab	Rwa	0	0	0	0	900	M	741	0.291228
Sol	Joa	0	0	0	0	882	M	94	0.537719
Sel	Mary	0	0	0	0	900	F	66	0.628867
Cac	Xib	1	0	0	0	900	M	119	0.633539
Luz	Lol	0	0	0	1	900	F	1589	0.0195473
Sac	Joa	0	1	0	0	900	F	1883	0.0462963
Yul	Lol	1	0	0	0	900	F	673	0.093107
Aur	Ant	1	1	0	1	900	F	1398	0.301852
Alm	Ant	0	0	0	0	900	F	16	0.631366
Cac	Xib	0	0	0	0	448	M	120	0.633539
Chik	Tan	0	0	1	0	900	F	633	0.381687
Cov	Pan	0	0	0	0	900	M	336	0.461934
Sel	Mary	0	0	0	0	900	F	68	0.628867
Sac	Joa	0	0	0	0	900	F	1885	0.0462963
Vol	Man	0	1	0	0	797	M	1204	0.0462963
Ixc	Xib	0	0	0	1	900	F	2072	0.0756173
Fab	Rwa	0	0	0	0	678	M	744	0.291228
Cha	Iki	0	0	0	0	900	M	690	0.299074
Sel	Mary	0	0	0	0	900	F	69	0.628867
Sel	Mary	0	0	0	0	900	F	69	0.628867
Sac	Joa	0	1	0	0	900	F	1888	0.0462963
Lun	Joa	1	0	0	0	900	F	1033	0.05607
Eek	Mic	0	0	1	0	900	F	1839	0.0593682
Can	Ver	0	0	0	0	900	F	1026	0.215021
Cha	Iki	0	0	1	0	204	M	693	0.299074
Cov	Pan	0	0	0	0	900	M	340	0.461934
Sel	Mary	0	0	0	0	900	F	72	0.628867
Alm	Ant	0	0	0	0	881	F	21	0.631366
Lun	Joa	0	0	0	0	782	F	1034	0.05607
Bra	Tan	0	0	0	0	900	F	1556	0.0658436
Yul	Lol	0	0	0	1	900	F	679	0.093107
Pon	Pan	0	0	0	0	882	M	1619	0.140838
Chik	Tan	0	0	0	0	900	F	638	0.381687
Cov	Pan	0	0	1	0	900	M	341	0.461934
Can	Ver	0	0	0	0	668	F	1028	0.215021
Fab	Rwa	0	0	0	0	900	M	749	0.291228
Fab	Rwa	0	0	0	0	900	M	749	0.291228
Chik	Tan	0	0	0	1	683	F	639	0.381687
Cov	Pan	1	0	0	1	812	M	342	0.461934
Sol	Joa	1	0	0	0	900	M	102	0.537719
Lun	Joa	0	0	0	1	900	F	1036	0.05607
Yul	Lol	0	0	1	1	840	F	681	0.093107
Pek	Chin	1	0	0	1	682	M	1423	0.176367
Can	Ver	0	0	0	0	900	F	1029	0.215021
Cov	Pan	0	0	0	0	900	M	343	0.461934
Sol	Joa	0	0	0	0	900	M	103	0.537719
Sac	Joa	0	0	0	0	295	F	1895	0.0462963
Vol	Man	0	0	0	0	436	M	1214	0.0462963
Eek	Mic	0	0	0	0	900	F	1846	0.0593682
Yul	Lol	0	0	0	1	900	F	685	0.093107
Can	Ver	0	0	0	0	900	F	1033	0.215021
Fab	Rwa	0	0	0	1	900	M	754	0.291228
Cha	Iki	0	0	0	0	900	M	700	0.299074
Cov	Pan	0	0	0	0	900	M	347	0.461934
Cac	Xib	0	0	0	0	763	M	132	0.633539
Luz	Lol	0	0	0	0	900	F	1602	0.0195473
Lun	Joa	0	0	0	0	900	F	1041	0.05607
Can	Ver	0	0	0	0	900	F	1034	0.215021
Cha	Iki	1	1	0	0	900	M	701	0.299074
Cov	Pan	0	0	0	0	900	M	348	0.461934
Sol	Joa	1	0	0	0	785	M	108	0.537719
Luz	Lol	0	0	1	1	900	F	1603	0.0195473
Vol	Man	0	0	0	0	595	M	1216	0.0462963
Ixc	Xib	0	0	1	0	900	F	2084	0.0756173
Yul	Lol	0	0	0	1	900	F	687	0.093107
Pek	Chin	0	0	0	0	900	M	1429	0.176367
Cha	Iki	0	0	0	0	900	M	702	0.299074
Aur	Ant	0	0	0	1	900	F	1412	0.301852
Lun	Joa	0	0	0	0	900	F	1043	0.05607
Ixc	Xib	0	0	0	0	900	F	2085	0.0756173
Pek	Chin	0	1	0	0	900	M	1430	0.176367
Cha	Iki	0	0	0	0	900	M	703	0.299074
Alm	Ant	0	0	0	0	900	F	32	0.631366
Cac	Xib	0	0	0	0	900	M	136	0.633539
Luz	Lol	0	0	0	0	900	F	1609	0.0195473
Lun	Joa	0	0	0	0	240	F	1048	0.05607
Yul	Lol	0	0	0	1	900	F	693	0.093107
Pek	Chin	0	0	0	0	900	M	1435	0.176367
Aur	Ant	1	1	0	0	900	F	1418	0.301852
Bra	Tan	0	0	1	0	837	F	1571	0.0658436
Can	Ver	0	0	0	0	900	F	1042	0.215021
Cov	Pan	0	0	1	0	782	M	356	0.461934
Sac	Joa	0	0	0	0	900	F	1905	0.0462963
Lun	Joa	0	0	0	0	900	F	1050	0.05607
Yul	Lol	0	0	0	1	900	F	695	0.093107
Pek	Chin	0	0	0	0	412	M	1437	0.176367
Can	Ver	0	1	0	1	900	F	1043	0.215021
Fab	Rwa	0	0	0	1	900	M	764	0.291228
Sel	Mary	0	0	0	0	805	F	89	0.628867
Vol	Man	0	0	0	0	900	M	1225	0.0462963
Pon	Pan	0	0	0	0	900	M	1636	0.140838
Pon	Pan	0	0	1	1	846	M	1639	0.140838
Pek	Chin	1	0	0	1	787	M	1441	0.176367
Can	Ver	0	0	0	0	900	F	1047	0.215021
Fab	Rwa	0	0	0	0	900	M	768	0.291228
Cha	Iki	0	0	0	1	900	M	714	0.299074
Cac	Xib	0	0	0	0	900	M	146	0.633539
Luz	Lol	0	0	0	0	900	F	1616	0.0195473
Sac	Joa	0	0	0	0	900	F	1910	0.0462963
Lun	Joa	0	0	0	1	900	F	1055	0.05607
Bra	Tan	1	0	0	0	900	F	1577	0.0658436
Ixc	Xib	0	0	0	0	900	F	2097	0.0756173
Aur	Ant	0	0	0	0	746	F	1425	0.301852
Chik	Tan	0	0	1	1	900	F	659	0.381687
Sol	Joa	0	0	0	0	900	M	122	0.537719
Cac	Xib	0	0	0	0	900	M	147	0.633539
Sac	Joa	0	0	0	0	900	F	1911	0.0462963
Lun	Joa	0	0	0	0	900	F	1056	0.05607
Yul	Lol	0	0	0	0	900	F	701	0.093107
Luz	Lol	0	0	1	0	900	F	1618	0.0195473
Bra	Tan	0	0	0	0	881	F	1579	0.0658436
Pon	Pan	0	0	0	1	900	M	1642	0.140838
Alm	Ant	0	0	0	0	900	F	45	0.631366
Vol	Man	0	0	1	0	900	M	1232	0.0462963
Eek	Mic	0	0	0	0	900	F	1864	0.0593682
Bra	Tan	0	0	0	1	900	F	1580	0.0658436
Ixc	Xib	0	0	0	0	900	F	2100	0.0756173
Pon	Pan	0	0	0	1	900	M	1643	0.140838
Pek	Chin	0	0	0	0	900	M	1445	0.176367
Chik	Tan	0	0	0	0	900	F	662	0.381687
Lun	Joa	0	0	1	0	900	F	1061	0.05607
Eek	Mic	0	0	0	0	690	F	1867	0.0593682
Cac	Xib	1	0	0	0	900	M	153	0.633539
Vol	Man	0	0	0	0	900	M	1236	0.0462963
Lun	Joa	0	0	0	1	612	F	1062	0.05607
Eek	Mic	0	0	0	0	900	F	1868	0.0593682
Bra	Tan	0	0	1	0	886	F	1584	0.0658436
Pon	Pan	0	0	0	1	900	M	1647	0.140838
Cov	Pan	0	0	0	1	900	M	369	0.461934
Lun	Joa	0	1	0	1	900	F	1063	0.05607
Bra	Tan	0	0	1	1	900	F	1585	0.0658436
Pek	Chin	0	0	0	1	900	M	1450	0.176367
Fab	Rwa	0	0	0	0	900	M	777	0.291228
Chik	Tan	0	1	0	0	900	F	667	0.381687
Bra	Tan	0	0	0	1	900	F	1586	0.0658436
Fab	Rwa	0	0	1	1	900	M	778	0.291228
Pek	Chin	0	1	1	1	900	M	1455	0.176367
Luz	Lol	0	0	0	1	900	F	1630	0.0195473
Luz	Lol	0	0	1	0	900	F	1630	0.0195473
Sac	Joa	0	0	0	0	900	F	1924	0.0462963
Lun	Joa	0	0	1	1	900	F	1069	0.05607
Yul	Lol	0	0	0	0	900	F	714	0.093107
Sol	Joa	0	0	0	0	900	M	136	0.537719
Eek	Mic	0	0	0	0	900	F	1876	0.0593682
Pek	Chin	0	0	0	0	900	M	1457	0.176367
Sac	Joa	0	1	0	1	900	F	1926	0.0462963
Pek	Chin	0	0	0	0	900	M	1458	0.176367
Pek	Chin	0	0	0	0	900	M	1458	0.176367
Fab	Rwa	0	0	0	1	900	M	785	0.291228
Luz	Lol	0	0	0	0	900	F	1636	0.0195473
Sac	Joa	0	0	1	1	900	F	1930	0.0462963
Bra	Tan	0	0	0	1	900	F	1597	0.0658436
Can	Ver	0	0	0	0	900	F	1068	0.215021
Sol	Joa	1	0	0	0	900	M	142	0.537719
Vol	Man	0	0	0	1	900	M	1250	0.0462963
Bra	Tan	0	0	0	0	900	F	1598	0.0658436
Pek	Chin	0	0	0	1	900	M	1463	0.176367
Sel	Mary	0	0	0	0	731	F	115	0.628867
Eek	Mic	0	0	0	1	900	F	1883	0.0593682
Ixc	Xib	0	0	1	0	900	F	2119	0.0756173
Pon	Pan	0	0	0	1	900	M	1662	0.140838
Pek	Chin	0	0	0	0	900	M	1464	0.176367
Sol	Joa	1	0	0	0	900	M	144	0.537719
Luz	Lol	0	0	0	1	900	F	1639	0.0195473
Yul	Lol	0	0	0	0	900	F	723	0.093107
Pek	Chin	0	0	0	0	900	M	1465	0.176367
Pek	Chin	0	0	0	0	900	M	1465	0.176367
Bra	Tan	0	0	0	0	739	F	1601	0.0658436
Pek	Chin	0	0	1	0	900	M	1466	0.176367
Aur	Ant	0	0	1	1	900	F	1449	0.301852
Cov	Pan	0	0	0	1	900	M	386	0.461934
Sol	Joa	0	0	0	0	900	M	146	0.537719
Sac	Joa	0	0	0	1	900	F	1937	0.0462963
Ixc	Xib	1	0	0	0	900	F	2124	0.0756173
Cha	Iki	0	0	0	1	900	M	742	0.299074
Cha	Iki	1	0	0	1	900	M	742	0.299074
Sel	Mary	1	0	0	0	900	F	121	0.628867
Cac	Xib	0	0	0	0	900	M	174	0.633539
Vol	Man	0	0	0	0	900	M	1257	0.0462963
Can	Ver	0	0	0	1	900	F	1076	0.215021
Fab	Rwa	0	0	0	0	900	M	797	0.291228
Luz	Lol	0	1	1	1	900	F	1645	0.0195473
Eek	Mic	0	0	0	1	900	F	1890	0.0593682
Yul	Lol	0	0	0	1	900	F	729	0.093107
Pon	Pan	1	1	0	1	900	M	1669	0.140838
Can	Ver	0	0	0	1	900	F	1077	0.215021
Sol	Joa	1	0	0	0	900	M	151	0.537719
Luz	Lol	0	0	0	1	900	F	1646	0.0195473
Eek	Mic	0	0	0	0	900	F	1891	0.0593682
Pon	Pan	0	0	0	1	777	M	1670	0.140838
Vol	Man	0	0	0	1	900	M	1260	0.0462963
Pon	Pan	0	0	0	0	900	M	1674	0.140838
Chik	Tan	0	0	0	1	900	F	693	0.381687
Eek	Mic	1	0	0	0	900	F	1896	0.0593682
Can	Ver	0	0	0	1	900	F	1083	0.215021
Cha	Iki	0	0	0	1	900	M	750	0.299074
Alm	Ant	0	0	0	0	581	F	78	0.631366
Sac	Joa	0	1	0	1	900	F	1946	0.0462963
Vol	Man	0	0	0	1	900	M	1265	0.0462963
Eek	Mic	0	0	0	1	900	F	1897	0.0593682
Yul	Lol	0	0	0	0	900	F	736	0.093107
Pon	Pan	0	0	0	1	900	M	1676	0.140838
Chik	Tan	1	0	0	0	900	F	695	0.381687
Can	Ver	0	0	0	1	900	F	1085	0.215021
Fab	Rwa	0	0	0	0	900	M	806	0.291228
Aur	Ant	1	0	0	0	900	F	1462	0.301852
Chik	Tan	0	0	1	1	681	F	696	0.381687
Sel	Mary	0	0	0	0	849	F	131	0.628867
Alm	Ant	0	0	0	0	900	F	80	0.631366
Cov	Pan	0	0	1	0	900	M	400	0.461934
Sol	Joa	0	0	0	0	628	M	160	0.537719
Ixc	Xib	0	0	0	1	771	F	2138	0.0756173
Pon	Pan	0	0	0	0	780	M	1681	0.140838
Can	Ver	0	0	1	1	900	F	1089	0.215021
Chik	Tan	0	0	0	0	849	F	700	0.381687
Sol	Joa	0	0	0	0	900	M	163	0.537719
Sac	Joa	0	0	0	1	887	F	1952	0.0462963
Vol	Man	0	0	1	1	900	M	1271	0.0462963
Cov	Pan	0	0	0	0	900	M	404	0.461934
Sol	Joa	0	0	0	0	900	M	164	0.537719
Luz	Lol	0	0	0	0	900	F	1659	0.0195473
Vol	Man	0	0	0	0	900	M	1272	0.0462963
Bra	Tan	0	0	0	1	900	F	1620	0.0658436
Yul	Lol	0	0	0	0	900	F	743	0.093107
Can	Ver	0	0	0	1	900	F	1091	0.215021
Lun	Joa	0	0	0	1	900	F	1099	0.05607
Ixc	Xib	1	0	0	1	900	F	2141	0.0756173
Fab	Rwa	0	0	1	0	900	M	813	0.291228
Cac	Xib	1	0	0	1	900	M	191	0.633539
Luz	Lol	0	0	0	0	900	F	1661	0.0195473
Bra	Tan	0	0	0	0	900	F	1622	0.0658436
Chik	Tan	0	0	0	0	900	F	704	0.381687
Ixc	Xib	0	0	0	0	900	F	2145	0.0756173
Pon	Pan	0	0	0	0	900	M	1688	0.140838
Cac	Xib	0	0	0	0	900	M	195	0.633539
Bra	Tan	0	0	0	0	900	F	1626	0.0658436
Ixc	Xib	1	0	0	0	900	F	2146	0.0756173
Cha	Iki	0	0	0	1	900	M	764	0.299074
Chik	Tan	0	0	0	1	868	F	708	0.381687
Cov	Pan	0	0	0	0	900	M	411	0.461934
Sac	Joa	0	1	0	0	900	F	1960	0.0462963
Pon	Pan	0	0	0	1	900	M	1690	0.140838
Aur	Ant	0	0	1	0	900	F	1475	0.301852
Alm	Ant	0	0	0	0	900	F	93	0.631366
Sol	Joa	0	0	0	0	900	M	173	0.537719
Vol	Man	0	0	0	1	900	M	1281	0.0462963
Cha	Iki	0	0	0	0	900	M	767	0.299074
Chik	Tan	0	0	0	0	863	F	711	0.381687
Sel	Mary	1	0	0	1	900	F	146	0.628867
Luz	Lol	1	1	0	1	900	F	1671	0.0195473
Lun	Joa	1	0	0	0	900	F	1110	0.05607
Eek	Mic	1	0	1	1	900	F	1916	0.0593682
Bra	Tan	0	0	0	0	855	F	1632	0.0658436
Pon	Pan	0	0	0	0	900	M	1695	0.140838
Pek	Chin	0	0	0	1	900	M	1497	0.176367
Sol	Joa	1	0	0	0	900	M	177	0.537719
Eek	Mic	0	0	1	0	900	F	1917	0.0593682
Yul	Lol	0	0	1	0	900	F	756	0.093107
Chik	Tan	0	0	0	0	900	F	715	0.381687
Vol	Man	0	0	0	0	900	M	1286	0.0462963
Pon	Pan	0	0	0	0	900	M	1697	0.140838
Cha	Iki	0	0	0	0	900	M	772	0.299074
Cov	Pan	0	0	0	0	900	M	419	0.461934
Sel	Mary	0	0	0	0	900	F	151	0.628867
Sac	Joa	0	0	1	0	900	F	1969	0.0462963
Eek	Mic	1	0	0	1	900	F	1920	0.0593682
Sel	Mary	0	0	0	0	900	F	153	0.628867
Luz	Lol	0	0	0	0	900	F	1678	0.0195473
Eek	Mic	0	0	1	0	822	F	1923	0.0593682
Yul	Lol	0	0	1	0	900	F	762	0.093107
Fab	Rwa	1	0	0	1	900	M	831	0.291228
Cha	Iki	1	0	1	0	717	M	777	0.299074
Aur	Ant	0	0	1	0	900	F	1487	0.301852
Cov	Pan	0	0	0	0	900	M	424	0.461934
Alm	Ant	0	0	0	0	900	F	105	0.631366
Fab	Rwa	0	0	0	0	580	M	832	0.291228
Lun	Joa	0	0	0	0	900	F	1120	0.05607
Bra	Tan	0	0	0	0	900	F	1642	0.0658436
Can	Ver	0	0	0	0	900	F	1113	0.215021
Chik	Tan	1	0	0	0	900	F	724	0.381687
Luz	Lol	0	0	0	0	900	F	1682	0.0195473
Fab	Rwa	0	0	0	0	900	M	835	0.291228
Aur	Ant	0	0	0	0	900	F	1491	0.301852
Alm	Ant	0	0	0	0	900	F	109	0.631366
Lun	Joa	1	1	0	1	900	F	1124	0.05607
Ixc	Xib	0	0	0	0	900	F	2166	0.0756173
Ixc	Xib	0	0	0	0	900	F	2166	0.0756173
Pek	Chin	0	0	0	1	900	M	1511	0.176367
Cha	Iki	0	0	0	1	900	M	784	0.299074
Aur	Ant	0	0	0	0	900	F	1494	0.301852
Chik	Tan	1	0	0	0	900	F	728	0.381687
Cov	Pan	0	0	0	0	900	M	431	0.461934
Sel	Mary	0	0	0	0	900	F	163	0.628867
Cac	Xib	0	0	0	0	900	M	216	0.633539
Cac	Xib	0	0	0	0	730	M	216	0.633539
Luz	Lol	0	0	1	0	900	F	1686	0.0195473
Eek	Mic	0	0	0	0	900	F	1931	0.0593682
Yul	Lol	0	0	1	0	900	F	770	0.093107
Pon	Pan	1	0	1	0	900	M	1710	0.140838
Sol	Joa	0	0	0	0	900	M	192	0.537719
Sel	Mary	0	0	0	0	900	F	164	0.628867
Alm	Ant	0	0	0	0	900	F	113	0.631366
Vol	Man	0	0	0	0	900	M	1300	0.0462963
Cha	Iki	0	0	0	0	900	M	786	0.299074
Aur	Ant	0	0	0	0	900	F	1496	0.301852
Alm	Ant	0	0	0	0	900	F	114	0.631366
Sel	Mary	0	0	0	0	900	F	166	0.628867
Alm	Ant	0	0	0	0	900	F	115	0.631366
Cac	Xib	0	0	0	1	900	M	219	0.633539
Eek	Mic	0	0	1	0	900	F	1934	0.0593682
Aur	Ant	0	0	0	0	900	F	1498	0.301852
Aur	Ant	0	0	1	0	900	F	1498	0.301852
Alm	Ant	0	0	0	0	900	F	116	0.631366
Ixc	Xib	0	0	0	0	900	F	2173	0.0756173
Sac	Joa	0	0	1	0	900	F	1987	0.0462963
Bra	Tan	0	0	0	0	900	F	1654	0.0658436
Ixc	Xib	0	0	1	0	900	F	2174	0.0756173
Cac	Xib	0	0	0	0	900	M	224	0.633539
Alm	Ant	1	0	0	0	900	F	121	0.631366
Cac	Xib	1	1	0	1	900	M	225	0.633539
Pon	Pan	0	0	0	0	900	M	1720	0.140838
Cha	Iki	0	0	1	0	900	M	795	0.299074
Chik	Tan	1	0	1	0	900	F	739	0.381687
Aur	Ant	0	0	0	0	900	F	1508	0.301852
Cov	Pan	0	0	0	1	900	M	445	0.461934
Alm	Ant	0	0	0	0	900	F	126	0.631366
Sol	Joa	0	0	0	0	900	M	206	0.537719
Can	Ver	1	0	0	0	900	F	1133	0.215021
Bra	Tan	0	0	1	1	900	F	1663	0.0658436
Ixc	Xib	0	0	0	1	900	F	2183	0.0756173
Pon	Pan	0	0	0	0	900	M	1726	0.140838
Vol	Man	0	0	0	1	900	M	1319	0.0462963
Yul	Lol	0	0	0	1	900	F	790	0.093107
Pek	Chin	0	0	0	0	900	M	1532	0.176367
Vol	Man	0	0	0	0	900	M	1320	0.0462963
Ixc	Xib	0	0	0	1	900	F	2188	0.0756173
Cha	Iki	0	0	0	1	900	M	806	0.299074
Cac	Xib	0	0	0	1	900	M	238	0.633539
Vol	Man	0	0	0	0	900	M	1322	0.0462963
Alm	Ant	0	0	0	0	900	F	136	0.631366
Ixc	Xib	0	1	0	0	900	F	2191	0.0756173
Fab	Rwa	1	1	0	0	900	M	863	0.291228
